# Supplementary material for: Carbodiimide-Mediated Beckmann Rearrangement of Oxyma-B as a Side Reaction in Peptide Synthesis
Source: Molecules. 2022 Jun 30;27(13):4235. doi: 10.3390/molecules27134235 (PMC9268172; doi:10.3390/molecules27134235)
Supplement: Supplementary file 1 [file molecules-27-04235-s001.zip]

Archive with 1 entries (1 files):
- molecules-1794799-supplementary.pdf
